# Supplementary material for: Isolation of a Monoclonal Human scFv Against Cytomegalovirus pp71 Antigen Using Yeast Display
Source: Antibodies (Basel). 2025 Jul 10;14(3):57. doi: 10.3390/antib14030057 (PMC12286267; doi:10.3390/antib14030057)
Supplement: Supplementary file 1 [file antibodies-14-00057-s001.zip]

Archive with 4 entries (4 files):
- Supplementary Figure Legend.pdf
- Supplementary Figure S1.tif
- Supplementary Figure S2.tif
- Supplementary Table S1.xlsx
