# Supplementary material for: Isolation of a Monoclonal Human scFv Against Cytomegalovirus pp71 Antigen Using Yeast Display
Source: Antibodies (Basel). 2025 Jul 10;14(3):57. doi: 10.3390/antib14030057 (PMC12286267; doi:10.3390/antib14030057)
Supplement: Supplementary file 1 [file antibodies-14-00057-s001.zip › Supplementary Table S1.xlsx]

## Sheet: Sheet1
	Supplementary Table S1
	Donor	Number of total B cell used for expansion	Number of total B cells after expansion
	1	1.96x104	4.87x104
	2	9.15x103	4.39x104
	3	3.27x104	9.21x104
	4	2.48x104	8.74x104
